# Supplementary material for: Microplastic Particles Detected in Fetal Cord Blood, Placenta, and Meconium: A Pilot Study of Nine Mother–Infant Pairs in South China
Source: Toxics. 2024 Nov 26;12(12):850. doi: 10.3390/toxics12120850 (PMC11679465; doi:10.3390/toxics12120850)
Supplement: Supplementary file 1 [file toxics-12-00850-s001.zip]

Archive with 1 entries (1 files):
- toxics-3269958-supplementary.pdf
